# Supplementary material for: A Population-Based Study on Women Who Used Alcohol during Pregnancy and Their Neonates in Ontario, Canada
Source: Children (Basel). 2024 Aug 15;11(8):993. doi: 10.3390/children11080993 (PMC11352585; doi:10.3390/children11080993)
Supplement: Supplementary file 1 [file children-11-00993-s001.zip]

Archive with 1 entries (1 files):
- children-3140784-supplementary.pdf
